# Supplementary material for: Interferon-β Modulates Early Viral Replication Kinetics and Innate Responses to Non-Fatal Alphavirus Encephalomyelitis
Source: Pathogens. 2026 Apr 18;15(4):441. doi: 10.3390/pathogens15040441 (PMC13119104; doi:10.3390/pathogens15040441)
Supplement: Supplementary file 1 [file pathogens-15-00441-s001.zip]

Archive with 1 entries (1 files):
- pathogens-4197963-supplementary.pdf
